# Supplementary material for: Identification of plants’ functional counterpart of the metazoan mediator of DNA Damage checkpoint 1
Source: EMBO Rep. 2024 Mar 4;25(4):19. doi: 10.1038/s44319-024-00107-8 (PMC11014961; doi:10.1038/s44319-024-00107-8)
Supplement: Supplementary file 1 — Figure Source Data for EV [file 44319_2024_107_MOESM1_ESM.zip]

Archive with 15 entries (10 files):
- ExpandedViewSourceData/
- ExpandedViewSourceData/Figure EV2/
- ExpandedViewSourceData/Figure EV2/2A/
- ExpandedViewSourceData/Figure EV2/2A/EMBOR-2024-58742V1_SourceDataForExpandedView2A.pdf
- ExpandedViewSourceData/Figure EV5/
- ExpandedViewSourceData/Figure EV5/EV5C/
- ExpandedViewSourceData/Figure EV5/EV5C/EMBOR-2024-58742V1_SourceDataForExpandedView5C.pdf
- ExpandedViewSourceData/Figure EV5/EV5C/GST WB NBS1 FL Replicate 2+Membrane.tif
- ExpandedViewSourceData/Figure EV5/EV5C/GST WB NBS1 FL Replicate 2.tif
- ExpandedViewSourceData/Figure EV5/EV5C/GST WB NBS1 FL_NBS1 FHA+tBRCT Replicate 1+Membrane.tif
- ExpandedViewSourceData/Figure EV5/EV5C/GST WB NBS1 FL_NBS1 FHA+tBRCT Replicate 1.tif
- ExpandedViewSourceData/Figure EV5/EV5C/His WB NBS1 FL_ Replicate 2+Membrane.tif
- ExpandedViewSourceData/Figure EV5/EV5C/His WB NBS1 FL_ Replicate 2.tif
- ExpandedViewSourceData/Figure EV5/EV5C/His WB NBS1 FL_NBS1 FHA+tBRCT Replicate 1+Membrane.tif
- ExpandedViewSourceData/Figure EV5/EV5C/His WB NBS1 FL_NBS1 FHA+tBRCT Replicate 1.tif
