# Supplementary material for: Identification of plants’ functional counterpart of the metazoan mediator of DNA Damage checkpoint 1
Source: EMBO Rep. 2024 Mar 4;25(4):19. doi: 10.1038/s44319-024-00107-8 (PMC11014961; doi:10.1038/s44319-024-00107-8)
Supplement: Supplementary file 2 — Source Data Fig. 2 [file 44319_2024_107_MOESM2_ESM.zip]

Archive with 30 entries (24 files):
- Figure 2/
- Figure 2/2A/
- Figure 2/2A/EMBOR-2024-58742V1_SourceDataForFigure2A.xlsx
- Figure 2/2B/
- Figure 2/2B/EMBOR-2024-58742V1_SourceDataForFigure2B.pdf
- Figure 2/2B/EMBOR-2024-58742V1_SourceDataForFigure2B.xlsx
- Figure 2/2B/gammaH2A.X WB+membrane.tif
- Figure 2/2B/gammaH2A.X WB.tif
- Figure 2/2B/H2A.X WB+membrane.tif
- Figure 2/2B/H2A.X WB.tif
- Figure 2/2C/
- Figure 2/2C/bcp1-1_DAPI+gammaH2A.tif
- Figure 2/2C/bcp1-1_DAPI.tif
- Figure 2/2C/bcp1-1_gammaH2A.tif
- Figure 2/2C/bcp2-1_DAPI+gammaH2A.tif
- Figure 2/2C/bcp2-1_DAPI.tif
- Figure 2/2C/bcp2-1_gammaH2A.tif
- Figure 2/2C/bcp3-1_DAPI+gammaX.tif
- Figure 2/2C/bcp3-1_DAPI.tif
- Figure 2/2C/bcp3-1_gammaH2A.tif
- Figure 2/2C/bcp4-2_DAPI+gammaX.tif
- Figure 2/2C/bcp4-2_DAPI.tif
- Figure 2/2C/bcp4-2_gammaX.tif
- Figure 2/2C/WT_DAPI+gammaH2A.tif
- Figure 2/2C/WT_DAPI.tif
- Figure 2/2C/WT_gammaH2A.tif
- Figure 2/2D/
- Figure 2/2D/EMBOR-2024-58742V1_SourceDataForFigure2D.xlsx
- Figure 2/2E/
- Figure 2/2E/EMBOR-2024-58742V1_SourceDataForFigure2E.xlsx
