# Supplementary material for: Identification of plants’ functional counterpart of the metazoan mediator of DNA Damage checkpoint 1
Source: EMBO Rep. 2024 Mar 4;25(4):19. doi: 10.1038/s44319-024-00107-8 (PMC11014961; doi:10.1038/s44319-024-00107-8)
Supplement: Supplementary file 2 — Source Data Fig. 2 [file 44319_2024_107_MOESM2_ESM.zip › Figure 2/2A/EMBOR-2024-58742V1_SourceDataForFigure2A.xlsx]

## Sheet: Sheet7
DNA damage sensitivity-single mutants - percentage of seedlings developing true leaves
	Sample	WT	hta3 hta5	hta7	bcp1-1	bcp1-2	bcp4-1	bcp4-2	bcp3-1	bcp2-1	bcp2-2
		62.5	0.5	22	8.77	6.78	23.73	20.3	43.33	15.87	18.57
		62	1.2	16.7	5.1	6.9	22.4	19.66	33.89	19.67	21.88
		59	1.5	18.96	12.1	7	23.7	18.64	49.15	16.39	24
		58.33	1.7	25	10.3	10.3	20	15.25	45	21.88	22.95
		60	1.1	26.67	6.67	8.62	17.86	15	50.8	17.19	18.57
		59.66	0.9	28.33	7.01	8.96	18.65	16.67	38.98	24.75	19.67
		67.67	0.5	25.3	10.53	8.196	19.56	16.39	50	19.35	24
		66.67	1.3	22.3	7.02	6.66	17.65	20	37.7	19.68	16.2
		61.9	1.6	25.4	4.92	9.2	16.8	21.6	35.7	24.1	25.81
		65.6	0.8	26.7	8.62	8.6	18.9	13.11	40.98	17.5	20
		67.2	0.6	21	9.68	10.56	17.65	21.48	38.33	18.67	23.33
		60.9	1.5	23.5	9.7	11.4	18.56	17.3	41.27	17.8	22.5
		58.3	1.5	19.5	11.3	8.78	19.45	14.51	36.66	19.35	23.62
	t-test to WT		3.40007e-16	1.22634e-12	1.00414e-14	3.11194e-15	3.30876e-13	1.54848e-14	1.34151e-07	4.04421e-13	8.95684e-13
