# Supplementary material for: Identification of plants’ functional counterpart of the metazoan mediator of DNA Damage checkpoint 1
Source: EMBO Rep. 2024 Mar 4;25(4):19. doi: 10.1038/s44319-024-00107-8 (PMC11014961; doi:10.1038/s44319-024-00107-8)
Supplement: Supplementary file 2 — Source Data Fig. 2 [file 44319_2024_107_MOESM2_ESM.zip › Figure 2/2B/EMBOR-2024-58742V1_SourceDataForFigure2B.xlsx]

## Sheet: Sheet2
	Quantification of gammaH2A.X western blots.
Sample	WT	bcp1-1	bcp4-2	bcp3-1	bcp2-1	Replicates biological;technical			mean	WT	bcp1-1	bcp4-2	bcp3-1	bcp2-1
	100	105	89	92	86	Rep 1;1				100	94.6667	91.6667	93.8333	92.1667
	100	100	89	93	91	Rep 1;2
	100	93	102	103	105	Rep 2;1
	100	90	93	95	93	Rep 2;2
	100	91	88	89	87	Rep 3;1			SD	WT	bcp1-1	bcp4-2	bcp3-1	bcp2-1
	100	89	89	91	91	Rep 3;2				0	6.40833	5.35413	4.91596	6.82398
t-test		0.0970431	0.0124686	0.0276991	0.0374686
