# Supplementary material for: Identification of plants’ functional counterpart of the metazoan mediator of DNA Damage checkpoint 1
Source: EMBO Rep. 2024 Mar 4;25(4):19. doi: 10.1038/s44319-024-00107-8 (PMC11014961; doi:10.1038/s44319-024-00107-8)
Supplement: Supplementary file 2 — Source Data Fig. 2 [file 44319_2024_107_MOESM2_ESM.zip › Figure 2/2D/EMBOR-2024-58742V1_SourceDataForFigure2D.xlsx]

## Sheet: Sheet1
gamma H2A.X foci quantification, related to Figure 2C
	WT	bcp1-1	bcp4-2	bcp3-1	bcp2-1
	51	55	46	43	47
	47	59	48	51	56
	39	34	51	52	37
	43	47	49	38	46
	53	49	39	46	51
	59	56	55	49	39
	49	37	44	55	49
	37	41	39	42	45
t-test to WT		0.841735	0.958012	0.89548	0.824992
