# Supplementary material for: Identification of plants’ functional counterpart of the metazoan mediator of DNA Damage checkpoint 1
Source: EMBO Rep. 2024 Mar 4;25(4):19. doi: 10.1038/s44319-024-00107-8 (PMC11014961; doi:10.1038/s44319-024-00107-8)
Supplement: Supplementary file 2 — Source Data Fig. 2 [file 44319_2024_107_MOESM2_ESM.zip › Figure 2/2E/EMBOR-2024-58742V1_SourceDataForFigure2E.xlsx]

## Sheet: Sheet6
DNA damage sensitivity-complementing lines - percentage of seedlings developing true leaves
								t-test to WT	t-test to respective mutants
WT	61.9	65.6	70.3	67.2	65.6	60.9
bcp1-1	4.92	8.62	9.68	9.7	8.62	9.1
BCP1-mClover	61.9	64.1	62.5	65.6	63.5	61.9		0.171188	6.06271e-09
bcp4-2	14.1	15.66	13.11	11.48	14.2	12.3
BCP4-mClover	47.03	45.51	43.92	49.93	52.5	54.7		0.00202332	1.1511e-05
bcp3-1	24.59	22.58	37.7	35.7	29.8	32.5
BCP3-mClover	53.54	50.75	58.06	55.93	59.75	61.54		0.0121264	3.2562e-05
	mean	SD
WT	65.25	3.45529
bcp1-1	8.44	1.78975
BCP1-mClover	63.25	1.45017
bcp4-2	13.475	1.49562
BCP4-mClover	48.9317	4.18197
bcp3-1	30.4783	6.017
BCP3-mClover	56.595	4.01229
