# Supplementary material for: Identification of plants’ functional counterpart of the metazoan mediator of DNA Damage checkpoint 1
Source: EMBO Rep. 2024 Mar 4;25(4):19. doi: 10.1038/s44319-024-00107-8 (PMC11014961; doi:10.1038/s44319-024-00107-8)
Supplement: Supplementary file 3 — Source Data Fig. 3 [file 44319_2024_107_MOESM3_ESM.zip]

Archive with 30 entries (23 files):
- Figure 3/
- Figure 3/3A/
- Figure 3/3A/BCP1-DAPI.tif
- Figure 3/3A/BCP1-gammaH2A.X.tif
- Figure 3/3A/BCP1-mClover-gammaH2A.X-DAPI.tif
- Figure 3/3A/BCP1-mClover.tif
- Figure 3/3A/BCP4-DAPI.tif
- Figure 3/3A/BCP4-gammaH2A.X.tif
- Figure 3/3A/BCP4-mClover-gammaH2A.X-DAPI.tif
- Figure 3/3A/BCP4-mClover.tif
- Figure 3/3B/
- Figure 3/3B/BCP1-DAPI1.tif
- Figure 3/3B/BCP1-DAPI2.tif
- Figure 3/3B/BCP1-mClover1.tif
- Figure 3/3B/BCP1-mClover2.tif
- Figure 3/3B/DAPI+BCP1-mClover1.tif
- Figure 3/3B/DAPI+BCP1-mClover2.tif
- Figure 3/3C/
- Figure 3/3C/BCP4-DAPI1.tif
- Figure 3/3C/BCP4-DAPI2.tif
- Figure 3/3C/BCP4-mClover1.tif
- Figure 3/3C/BCP4-mClover2.tif
- Figure 3/3C/DAPI+BCP4-mClover1.tif
- Figure 3/3C/DAPI+BCP4-mClover2.tif
- Figure 3/3D/
- Figure 3/3D/EMBOR-2024-58742V1_SourceDataForFigure3D.pdf
- Figure 3/3E/
- Figure 3/3E/EMBOR-2024-58742V1_SourceDataForFigure3E.pdf
- Figure 3/3F/
- Figure 3/3F/EMBOR-2024-58742V1_SourceDataForFigure3F.pdf
