# Supplementary material for: Identification of plants’ functional counterpart of the metazoan mediator of DNA Damage checkpoint 1
Source: EMBO Rep. 2024 Mar 4;25(4):19. doi: 10.1038/s44319-024-00107-8 (PMC11014961; doi:10.1038/s44319-024-00107-8)
Supplement: Supplementary file 4 — Source Data Fig. 4 [file 44319_2024_107_MOESM4_ESM.zip]

Archive with 3 entries (1 files):
- Figure 4/
- Figure 4/4D/
- Figure 4/4D/EMBOR-2024-58742V1_SourceDataForFigure4D.pdf
