# Supplementary material for: Identification of plants’ functional counterpart of the metazoan mediator of DNA Damage checkpoint 1
Source: EMBO Rep. 2024 Mar 4;25(4):19. doi: 10.1038/s44319-024-00107-8 (PMC11014961; doi:10.1038/s44319-024-00107-8)
Supplement: Supplementary file 5 — Source Data Fig. 5 [file 44319_2024_107_MOESM5_ESM.zip]

Archive with 7 entries (3 files):
- Figure 5/
- Figure 5/5A,B/
- Figure 5/5A,B/EMBOR-2024-58742V1_SourceDataForFigure6A,B.docx
- Figure 5/5C/
- Figure 5/5C/EMBOR-2024-58742V1_SourceDataForFigure5C.docx
- Figure 5/5D/
- Figure 5/5D/EMBOR-2024-58742V1_SourceDataForFigure5D.xlsx
