# Supplementary material for: Identification of plants’ functional counterpart of the metazoan mediator of DNA Damage checkpoint 1
Source: EMBO Rep. 2024 Mar 4;25(4):19. doi: 10.1038/s44319-024-00107-8 (PMC11014961; doi:10.1038/s44319-024-00107-8)
Supplement: Supplementary file 5 — Source Data Fig. 5 [file 44319_2024_107_MOESM5_ESM.zip › Figure 5/5D/EMBOR-2024-58742V1_SourceDataForFigure5D.xlsx]

## Sheet: Sheet1
Sourcedata for Figure5D. Table of species used for evolutionary reconstruction of BCP1, BCP4, and H2A.X shown in Figure5D.
Taxonomic group	Abbreviation	Species (+ strain, version)	Source	Reference
Glaucophyta-Glaucophyceae-Glaucocystales	GLA-CYRPA	Cyanophora paradoxa CCMP329 v2	Genome	Price et al., 2012, Science; Price et al., 2019, DNA Res
Glaucophyta-Glaucophyceae-Gloeochaetales	GLA-GLOWI	Gloeochaete wittrockiana	Transcriptome	Keeling et al., 2014, PLoS Biol
Rhodelphidia-Rhodelphea	RDP-RDPLI	Rhodelphis limneticus Colp-38	Transcriptome	Gawryluk et al., 2019, Nature
Rhodelphidia-Rhodelphea	RDP-RDPMA	Rhodelphis marinus Colp-29	Transcriptome	Gawryluk et al., 2019, Nature
Rhodophyta-Bangiophyceae	RHO_BANG-NPYE	Neopyropia yezoensis	Genome	Wang et al., 2020, Nat Commun
Rhodophyta-Bangiophyceae	RHO_BANG-POUM	Porphyra umbilicalis v1.5	Genome	Brawley et al., 2017, PNAS
Rhodophyta-Cyanidiophyceae-Cyanidioschyzonales	RHO_CYAN-CCYA	Cyanidiococcus yangmingshanensis 8.1.23 F7	Genome	Cho et al., 2023, Nat Commun
Rhodophyta-Cyanidiophyceae-Cyanidiales	RHO_CYAN-CDCA	Cyanidium caldarium 063 E5	Genome	Cho et al., 2023, Nat Commun
Rhodophyta-Cyanidiophyceae-Cyanidioschyzonales	RHO_CYAN-CZME	Cyanidioschyzon merolae 10D v3	Genome	Matsuzaki et al., 2004, Nature; Nozaki et al., 2007, BMC Biol
Rhodophyta-Cyanidiophyceae-Galdieriales	RHO_CYAN-GAJA	Galdieria javensis 074W	Genome	Schönknecht et al., 2013, Science
Rhodophyta-Cyanidiophyceae-Galdieriales	RHO_CYAN-GAPH	Galdieria phlegrea Soos	Genome	Rossoni et al., 2019, eLife
Rhodophyta-Cyanidiophyceae-Galdieriales	RHO_CYAN-GAYE	Galdieria yellowstonensis 108.79 E11	Genome	Cho et al., 2023, Nat Commun
Rhodophyta-Florideophyceae-Rhodymeniophycidae-Gigartinales	RHO_FLOR-CHCR	Chondrus crispus	Genome	Collén et al., 2013, PNAS
Rhodophyta-Florideophyceae-Rhodymeniophycidae-Gracilariales	RHO_FLOR-GRCH	Gracilariopsis chorda	Genome	Lee et al., 2018, MBE
Rhodophyta-Porphyridiophyceae	RHO_PORP-PDPP	Porphyridium purpureum CCMP1328 v2	Genome	Bhattacharya et al., 2013, Nat Commun; Lee et al., 2019, Nat Commun
Rhodophyta-Porphyridiophyceae	RHO_PORP-PDSO	Porphyridium sordidum CCAP1380/6	Genome	Unpublished (Kim et al., Unpublished)
Rhodophyta-Stylonematophyceae	RHO_STYL-RSMA	Rhodosorus marinus CCMP1338	Genome	Unpublished (Lee et al., 2023, Nat Commun)
Viridiplantae-Chlorophyta-Chloropicophyceae	VIR_CHL_CHI-CPIPR	Chloropicon primus CCMP1205	Genome	Lemieux et al., 2020, Nat Commun
Viridiplantae-Chlorophyta-Chlorophyceae	VIR_CHL_CHR-CMZOF	Chromochloris zofingiensis v5.2.3.2	Genome	Roth et al., 2017, PNAS
Viridiplantae-Chlorophyta-Chlorophyceae	VIR_CHL_CHR-CRE	Chlamydomonas reinhardtii CC-4532 v6.1	Genome	Merchant et al., 2007, Science
Viridiplantae-Chlorophyta-Chlorophyceae	VIR_CHL_CHR-VOCAR	Volvox carteri v2.1	Genome	Prochnik et al., 2010, Science
Viridiplantae-Chlorophyta-(Prasinophyte)-Mamiellophyceae	VIR_CHL_PRA-MIPUS	Micromonas pusilla CCMP1545 v3.0	Genome	Worden et al., 2009, Science
Viridiplantae-Chlorophyta-(Prasinophyte)-Mamiellophyceae	VIR_CHL_PRA-OSTAU	Ostreococcus tauri RCC4221 v2	Genome	Palenik et al., 2007, PNAS; Blanc-Mathieu et al., 2014, BMC Genomics
Viridiplantae-Chlorophyta-Trebouxiophyceae	VIR_CHL_TBX-COSUB	Coccomyxa subellipsoidea C-169 v2.0	Genome	Blanc et al., 2012, Genome Biol
Viridiplantae-Chlorophyta-Trebouxiophyceae	VIR_CHL_TBX-PCCLR	Picochlorum sp. SENEW3 v2.0	Genome	Foflonker et al., 2018, MBE
Viridiplantae-Chlorophyta-Ulvophyceae	VIR_CHL_ULV-ULVMU	Ulva mutabilis Føyn	Genome	De Clerck et al., 2018, Curr Biol
Viridiplantae-Prasinodermophyta	VIR_PDM-PRACO	Prasinoderma coloniale	Genome	Li et al., 2020, Nat Ecol Evol
Viridiplantae-Streptophyta-Angiosperms	VIR_STR_ANG-AMBTR	Amborella trichopoda var. SantaCruz 75HAP1 v2.1	Genome	Albert et al., 2013, Science
Viridiplantae-Streptophyta-Angiosperms-Eudiocots-Rosids-Brassicales	VIR_STR_ANG-ATH	Arabidopsis thaliana Col-0 TAIR10	Genome	Gan et al., 2011, Nature
Viridiplantae-Streptophyta-Angiosperms-Eudiocots-Asterids	VIR_STR_ANG-HELAN	Helianthus annuus v2	Genome	Badouin et al., 2017, Nature
Viridiplantae-Streptophyta-Angiosperms	VIR_STR_ANG-NYMCO	Nymphaea colorata v1.2	Genome	Zhang et al., 2019, Nature
Viridiplantae-Streptophyta-Angiosperms-Monocots	VIR_STR_ANG-ORYSA	Oryza sativa vRGAP7	Genome	Goff et al., 2002, Science
Viridiplantae-Streptophyta-Angiosperms-Eudiocots-Rosids-Rosales	VIR_STR_ANG-ROSCH	Rosa chinensis v2	Genome	Raymond et al., 2018, Nat Genet
Viridiplantae-Streptophyta-Angiosperms-Eudiocots-Asterids	VIR_STR_ANG-SOLYC	Solanum lycopersicum ITAG4.0	Genome	Zhou et al., 2022, Nature
Viridiplantae-Streptophyta-Angiosperms-Monocots	VIR_STR_ANG-ZEMAY	Zea mays B73	Genome	Gore et al., 2009, Science
Viridiplantae-Streptophyta-Angiosperms-Monocots	VIR_STR_ANG-ZOMAR	Zostera marina v3.1	Genome	Olsen et al., 2016, Nature
Viridiplantae-Streptophyta-Bryophyta-(Anthocerotophyta)-Hornworts	VIR_STR_BRY-ATCAN	Anthoceros angustus Steph	Genome	Zhang et al., 2020, Nat Plants
Viridiplantae-Streptophyta-Bryophyta-Moss	VIR_STR_BRY-CERPU	Ceratodon purpureus GG1 v1.1	Genome	Carey et al., 2021, Sci Adv
Viridiplantae-Streptophyta-Bryophyta-Liverworts	VIR_STR_BRY-MARPO	Marchantia polymorpha v6.1	Genome	Montgomery et al., 2020, Curr Biol
Viridiplantae-Streptophyta-Bryophyta-Moss	VIR_STR_BRY-PHPAT	Physcomitrella patens v3.3	Genome	Rensing et al., 2008, Science; Lang et al., 2017, Plant J
Viridiplantae-Streptophyta-Bryophyta-Moss	VIR_STR_BRY-SPHAN	Sphagnum angustifolium v1.1	Genome	Healey et al., 2023, Nat Plants
Viridiplantae-Streptophyta-(Charophyta)- Charophyceae	VIR_STR_CHA-CHABR	Chara braunii	Genome	Nishiyama et al., 2018, Cell
Viridiplantae-Streptophyta-(Charophyta)-Chlorokybophyceae	VIR_STR_CKB-CKBAT	Chlorokybus atmophyticus	Genome	Wang et al., 2020, Nat Plants
Viridiplantae-Streptophyta-Gymnosperms	VIR_STR_GYM-GKGBI	Ginkgo biloba	Genome	Liu et al., 2021, Nat Plants
Viridiplantae-Streptophyta-Gymnosperms	VIR_STR_GYM-THUPL	Thuja plicata v3.1	Genome	Unpublished
Viridiplantae-Streptophyta-(Charophyta)-Klebsormidiophyceae	VIR_STR_KLB-KLBNI	Klebsormidium nitens NIES-2285 v1.1	Genome	Hori et al., 2014, Nat Commun
Viridiplantae-Streptophyta-Lycophytes	VIR_STR_LYC-SELMO	Selaginella moellendorffii FM3	Genome	Banks et al., 2011, Science
Viridiplantae-Streptophyta-(Charophyta)- Mesostigmatophyceae	VIR_STR_MES-MESVI	Mesostigma viride CCAC 1140	Genome	Wang et al., 2020, Nat Plants
Viridiplantae-Streptophyta-(Charophyta)-Zynemophyceae	VIR_STR_ZYN-MTNEN	Mesotaenium endlicherianum SAG 12.97	Genome	Cheng et al., 2019, Cell
