# Supplementary material for: Identification of plants’ functional counterpart of the metazoan mediator of DNA Damage checkpoint 1
Source: EMBO Rep. 2024 Mar 4;25(4):19. doi: 10.1038/s44319-024-00107-8 (PMC11014961; doi:10.1038/s44319-024-00107-8)
Supplement: Supplementary file 6 — Source Data Fig. 6 [file 44319_2024_107_MOESM6_ESM.zip]

Archive with 36 entries (31 files):
- Figure 6/
- Figure 6/6B/
- Figure 6/6B/EMBOR-2024-58742V1_SourceDataForFigure6B.pdf
- Figure 6/6B/GST WB NBS1 FL Replicate 1_NBS1 FHA+tBRCT Replicate 1 and 2+Membrane.tif
- Figure 6/6B/GST WB NBS1 FL Replicate 1_NBS1 FHA+tBRCT Replicate 1 and 2.tif
- Figure 6/6B/GST WB NBS1 FL Replicate 2 and 3.tif
- Figure 6/6B/GST WB NBS1 FL Replicate 3 and 2+Membrane.tif
- Figure 6/6B/His WB NBS1 FHA+tBRCT Replicate 1+Membrane.tif
- Figure 6/6B/His WB NBS1 FHA+tBRCT replicate 1.tif
- Figure 6/6B/His WB NBS1 FHA+tBRCT Replicate 2+Membrane.tif
- Figure 6/6B/His WB NBS1 FHA+tBRCT Replicate 2.tif
- Figure 6/6B/His WB NBS1 FL_NBS1 FHA+tBRCT Replicate 1+Membrane.tif
- Figure 6/6C/
- Figure 6/6C/EMBOR-2024-58742V1_SourceDataForFigure6c.pdf
- Figure 6/6C/His WB+membrane.tif
- Figure 6/6C/His WB.tif
- Figure 6/6D/
- Figure 6/6D/EMBOR-2024-58742V1_SourceDataForFigure6D.pdf
- Figure 6/6D/GST WB NBS1 FL_NBS1 FHA+tBRCT+Membrane.tif
- Figure 6/6D/GST WB NBS1 FL_NBS1 FHA+tBRCT.tif
- Figure 6/6D/His WB NBS1 FL_NBS1 FHA+tBRCT+Membrane.tif
- Figure 6/6D/His WB NBS1 FL_NBS1 FHA+tBRCT.tif
- Figure 6/6H/
- Figure 6/6H/EMBOR-2024-58742V1_SourceDataForFigure6H.pdf
- Figure 6/6H/GST WB NBS1 (FHA+tBRCT)+SQpoint mutants Replicate 1 and 2+Membrane.tif
- Figure 6/6H/GST WB NBS1 (FHA+tBRCT)+SQpoint mutants Replicate 1 and 2.tif
- Figure 6/6H/GST WB NBS1 FL+SQpoint mutants Replicate  2+membrane.tif
- Figure 6/6H/GST WB NBS1 FL+SQpoint mutants Replicate 1+membrane.tif
- Figure 6/6H/GST WB NBS1 FL+SQpoint mutants Replicate 1.tif
- Figure 6/6H/GST WB NBS1 FL+SQpoint mutants Replicate 2.tif
- Figure 6/6H/His WB NBS1 (FHA+tBRCT)+SQpoint mutants  Replicate 2 and 1+Membrane.tif
- Figure 6/6H/His WB NBS1 (FHA+tBRCT)+SQpoint mutants  Replicate 2 and 1.tif
- Figure 6/6H/His WB NBS1 FL+SQpoint mutants  Replicate 1+membrane.tif
- Figure 6/6H/His WB NBS1 FL+SQpoint mutants  Replicate 1.tif
- Figure 6/6H/His WB NBS1 FL+SQpoint mutants Replicate 2+membrane.tif
- Figure 6/6H/His WB NBS1 FL+SQpoint mutants Replicate 2.tif
